# Supplementary material for: Antigiardial Activity of Podophyllotoxin-Type Lignans from Bursera fagaroides var. fagaroides
Source: Molecules. 2017 May 13;22(5):799. doi: 10.3390/molecules22050799 (PMC6154107; doi:10.3390/molecules22050799)
Supplement: Supplementary file 1 [file molecules-22-00799-s001.zip]

Archive with 2 entries (2 files):
- Figure S1.jpg
- Table S1.tif
